# Supplementary material for: Loop-Mediated Isothermal Amplification Assay for the Detection of Citrus Canker Causing Bacterial Variant, Xanthomonas citri pv. citri Aw Strain
Source: Int J Mol Sci. 2024 Oct 29;25(21):11590. doi: 10.3390/ijms252111590 (PMC11546398; doi:10.3390/ijms252111590)
Supplement: Supplementary file 1 [file ijms-25-11590-s001.zip]

Archive with 1 entries (1 files):
- ijms-3263904-supplementary.pdf
